# Supplementary material for: Selective Modulation of Hippocampal Theta Oscillations in Response to Morphine versus Natural Reward
Source: Brain Sci. 2023 Feb 14;13(2):322. doi: 10.3390/brainsci13020322 (PMC9953863; doi:10.3390/brainsci13020322)
Supplement: Supplementary file 1 [file brainsci-13-00322-s001.zip]

Archive with 1 entries (1 files):
- brainsci-2164727-supplementary.pdf
